# Supplementary material for: An Investigation of the Variations in Complete Mitochondrial Genomes of Lingula anatina in the Western Pacific Region
Source: Biology (Basel). 2021 Apr 25;10(5):367. doi: 10.3390/biology10050367 (PMC8146825; doi:10.3390/biology10050367)
Supplement: Supplementary file 1 [file biology-10-00367-s001.zip]

Archive with 2 entries (2 files):
- Suplementary data_Figure.pdf
- Suplementary data_Table.pdf
